# Supplementary material for: Skeletal Muscle MicroRNA Patterns in Response to a Single Bout of Exercise in Females: Biomarkers for Subsequent Training Adaptation?
Source: Biomolecules. 2023 May 24;13(6):884. doi: 10.3390/biom13060884 (PMC10296578; doi:10.3390/biom13060884)
Supplement: Supplementary file 1 [file biomolecules-13-00884-s001.zip]

Archive with 1 entries (1 files):
- biomolecules-2356723-supplementary.pdf
